# Supplementary material for: Insights into the Understanding of Adsorption Behaviors of Legacy and Emerging Per- and Polyfluoroalkyl Substances (PFASs) on Various Anion-Exchange Resins
Source: Toxics. 2023 Feb 9;11(2):161. doi: 10.3390/toxics11020161 (PMC9961606; doi:10.3390/toxics11020161)
Supplement: Supplementary file 1 [file toxics-11-00161-s001.zip]

Archive with 1 entries (1 files):
- toxics-2162817-supplementary.pdf
